# Supplementary material for: CFTR Modulator Response in Nasal Organoids Derived from People with Cystic Fibrosis
Source: Cells. 2025 Dec 2;14(23):1914. doi: 10.3390/cells14231914 (PMC12691081; doi:10.3390/cells14231914)
Supplement: Supplementary file 1 [file cells-14-01914-s001.zip]

Archive with 2 entries (2 files):
- cells-3937446-supplementary.pdf
- Supplementary Movie S1.mp4
